# Supplementary material for: Trends in perception of generative AI in healthcare by US adult demographics and political identity
Source: Health Aff Sch. 2026 Jun 10;4(7):qxag148. doi: 10.1093/haschl/qxag148 (PMC13330703; doi:10.1093/haschl/qxag148)
Supplement: qxag148_Supplementary_Data [file qxag148_supplementary_data.zip]

Archive with 6 entries (6 files):
- coi_disclosure_health_affairs_scholar - CANTOR.docx
- coi_disclosure_health_affairs_scholar_brownstein.docx
- coi_disclosure_health_affairs_scholar_GERTZ.docx
- coi_disclosure_health_affairs_scholar_McBain.docx
- coi_disclosure_rader.docx
- Supplement.docx
